# Supplementary material for: Venestatin from parasitic helminths interferes with receptor for advanced glycation end products (RAGE)-mediated immune responses to promote larval migration
Source: PLoS Pathog. 2021 Jun 3;17(6):e1009649. doi: 10.1371/journal.ppat.1009649 (PMC8205142; doi:10.1371/journal.ppat.1009649)
Supplement: S1 Data — (XLSX) [file ppat.1009649.s011.xlsx]

## Sheet: 1 Plate assay
A Venestatin-RAGE binding												B RAGE-RAGE ligands
A450	RAGE(ug/ml)	0	0.25	0.5	1	2	3	4				A450	Venestatin	CML-BSA	Gla-BSA	HMGB	S100A6	S100A12	BSA
Venestatin	Experiment1	0	0.08	0.14	0.226	0.322	0.358	0.384				Experiment1	0.316	0.356	0.333	0.344	0.345	0.389	0.05
	Experiment2	0	0.034	0.127	0.296	0.314	0.371	0.377				Experiment2	0.233	0.219	0.201	0.27	0.177	0.275	0.01
	Experiment3	0	0.044	0.102	0.231	0.366	0.401	0.445				Experiment3	0.288	0.25	0.277	0.311	0.293	0.211	0.03
	ave	0	0.0526667	0.123	0.251	0.334	0.376667	0.402				ave	0.279	0.275	0.270333	0.308333	0.271667	0.291667	0.03
	Sd	0	0.0241937	0.0193132	0.0390512	0.028	0.022053	0.0374032				Sd	0.0422256	0.0718401	0.066252	0.037072	0.0860078	0.0901628	0.02
TLR4	Experiment1	0	0.022	0.045	0.069	0.068	0.067	0.088
	Experiment2	0	0.018	0.031	0.072	0.059	0.071	0.063
	Experiment3	0	0.025	0.067	0.061	0.081	0.077	0.096
	ave	0	0.0216667	0.0476667	0.0673333	0.0693333	0.0716667	0.0823333
	Sd	0	0.00351188	0.0181475	0.00568624	0.0110604	0.00503322	0.0172143
Nega	Experiment1	0	0.001	0.008	0.041	0.042	0.051	0.066
	Experiment2	0	0	0.012	0.021	0.045	0.032	0.061
	Experiment3	0	0.003	0.024	0.044	0.056	0.062	0.02
	ave	0	0.00133333	0.0146667	0.0353333	0.0476667	0.0483333	0.049
	Sd	0	0.00152753	0.00832666	0.0125033	0.00737111	0.0151767	0.0252389
C Competitive binding										D Domain assay						F Ca dependent C1-binding					H Ca dependent C2-binding
Venestatin+RAGE		CR	CML-BSA	Gla-BSA	HMGB	S100A6	S100A12	BSA		A450	BSA	V1	C1	C2		A450	Ca	None	EDTA		A450	Ca	None	EDTA
A450	Experiment1	0.399	0.396	0.385	0.335	0.221	0.317	0.354		Experiment1	0.035	0.153	0.449	0.246		Experiment1	0.426	0.101	0.23		Experiment1	0.278	0.117	0.213
	Experiment2	0.422	0.366	0.413	0.428	0.189	0.188	0.401		Experiment2	0.048	0.06	0.5	0.291		Experiment2	0.353	0.167	0.229		Experiment2	0.318	0.088	0.189
	Experiment3	0.384	0.432	0.376	0.411	0.266	0.201	0.388		Experiment3	0.052	0.121	0.385	0.154		Experiment3	0.495	0.118	0.179		Experiment3	0.225	0.187	0.217
	ave	0.401667	0.398	0.391333	0.391333	0.225333	0.235333	0.381		ave	0.045	0.111333	0.444667	0.230333		ave	0.424667	0.128667	0.212667		ave	0.273667	0.130667	0.206333
	Sd	0.0191398	0.0330454	0.0192959	0.049521	0.0386825	0.0710235	0.0242693		sd	0.00888819	0.0472476	0.0576223	0.0698307		sd	0.0710094	0.0342685	0.0238094		sd	0.0466512	0.0508953	0.0123648
S1
Antibody inhibition
Venestatin		BSA	RAGE	RAGE+antiRAGE	RAGE;anti-vene
A450	Experiment1	0.076	0.36	0.164	0.197
	Experiment2	0.022	0.25	0.101	0.137
	Experiment3	0.015	0.31	0.158	0.117
	ave	0.0376667	0.306667	0.141	0.150333
	Sd	0.0333816	0.0550757	0.0347707	0.0416333

## Sheet: 2 cell count
Histopathological examination of the footpad edema and pneumonia models
A Skin cells									S2		B Lung cells									S2
	PBS	Gla	Gla+Vene		PBS	Carra	Carra+Vene		Vene only			PBS	Gla	Gla+Vene		PBS	Carra	Carra+Vene		Vene only
Mouse1	80	490	160		78	380	350		78		Mouse1	72	660	236		68	572	548		135
	75	350	250		110	350	480		110			168	564	252		128	448	536		87
	65	359	130		190	440	420		190			120	520	320		188	401	520		113
	120	450	120		150	460	500		150			133	455	355		150	355	408		149
	180	350	200		78	250	280		78			139	363	230		74	484	421		99
	200	320	240		113	340	325		62			128	421	323		89	413	377		133
Mouse2	70	310	166		99	342	396		136		Mouse2	187	561	347		165	367	438		158
	56	467	214		178	275	301		167			71	496	216		98	527	569		192
	88	288	118		124	429	463		64			118	378	289		174	499	476		91
	123	212	159		72	488	422		141			78	558	233		182	584	473		146
	111	442	236		119	311	499		155			132	572	248		162	406	557		161
	95	398	278		68	258	441		142			135	502	301		144	367	483		188
ave	105.25	369.667	189.25		114.917	360.25	406.417		122.75		ave	123.417	504.167	279.167		135.167	451.917	483.833		137.667
Sd	43.1801	78.9961	52.2416		38.7265	76.8647	73.3615		41.2838		Sd	34.2648	83.7136	47.1042		41.0464	76.8087	60.6532		33.5642
S3	Serum ELISA
A											B
TNF-a	PBS	Gla	Gla+Vene		PBS	Carra	Carra+Vene				TNF-a	PBS	Gla	Gla+Vene		PBS	Carra	Carra+Vene
pg/ml	ND	ND	ND		ND	20.1	21.2				pg/ml	ND	11.4	4.5		ND	30.3	33.6
	ND	3.8	3.9		ND	27.2	23.6					ND	7.1	ND		ND	32.2	27.7
	ND	5.1	ND		ND	25.5	21.3					ND	12.2	3.7		ND	29.8	35.6
IL-4	ND	ND	ND	ND	ND	ND	ND				IL-4	ND	ND	ND	ND	ND	ND	ND
	ND	ND	ND	ND	ND	ND	ND					ND	ND	ND	ND	ND	ND	ND
	ND	ND	ND	ND	ND	ND	ND					ND	ND	ND	ND	ND	ND	ND

## Sheet: 3 RNAi
A qPCR of venestatin in S. venezuelensis larvae after dsRNA treatment
iL3
	(h)	0				24				72
(Venestatin copies)	dsRNA	Luciferase	Venestatin			Luciferase	Venestatin			Luciferase	Venestatin
Experiment1		50	58			27	27			60	58
		55	53			22	24			54	51
Experiment2		32	24			45	44			21	47
		38	21			47	42			25	40
Experiment3		28	48			34	35			44	31
		29	43			31	32			41	30
	Ave	38.6667	41.1667		Ave	34.3333	34		Ave	40.8333	42.8333
	SD	11.3783	15.3286		SD	9.91295	7.97496		SD	15.4585	11.1967
LL3
	(h)	0				24				72
(Venestatin copies)	dsRNA	Luciferase	Venestatin			Luciferase	Venestatin			Luciferase	Venestatin
Experiment1		93	82			99	53			87	20
		88	91			89	56			85	14
Experiment2		81	48			68	38			91	11
		79	41			62	42			94	14
Experiment3		56	74			69	29			64	31
		57	69			73	34			58	34
	Ave	75.6667	67.5		Ave	76.6667	42		Ave	79.8333	20.6667
	SD	15.6674	19.4397		SD	14.2361	10.6395		SD	15.0388	9.66782

## Sheet: 4 worm burden
B Worm burden of S. venezuelensis larvae
Lungs		Wild		KO			Intestines		Wild		KO
Worm burden	dsRNA	Luciferase	Venestatin	Luciferase	Venestatin		Worm burden	dsRNA	Luciferase	Venestatin	Luciferase	Venestatin
Experiment1		76	38	61	64		Experiment1		114	46	185	134
		66	34	59	55				46	52	79	41
		53	24	60	48				79	78	57	49
		98	15	65	168				74	32	69	50
		155	65	146	124				138	31	123	91
Experiment2		112	42	138	49		Experiment2		56	77	112	96
		126	23	84	119				62	41	53	43
		86	35	113	144				73	37	61	133
		59	62	78	61				60	23	68	82
		67	21	96	80				85	26	52	66
	Ave	89.8	35.9	90	91.2			Ave	78.7	44.3	85.9	78.5
	SD	32.8559	16.8024	32.5098	43.8046			SD	28.028	19.5735	42.4511	35.0087
S5
Worm burden of adult worms
							Intestines		Wild		KO
							Worm burden	dsRNA	Luciferase	Venestatin	Luciferase	Venestatin
							Experiment1		70	34	108	90
									45	62	68	75
									66	31	67	48
							Experiment2		65	25	54	98
									77	27	56	61
									48	22	64	59
								Ave	61.8333	33.5	69.5	71.8333
								SD	12.6399	14.5979	19.7155	19.3641
Fecal eggs
									Wild		KO
							Worm burden	dsRNA	Luciferase	Venestatin	Luciferase	Venestatin
							Experiment1		18250	13136	21375	19980
									14000	9888	17500	19054
									9883	6885	11345	12522
							Experiment2		12373	5752	10254	11781
									11678	6729	9271	8643
									9114	12883	14556	14327
								Ave	12549.7	9212.17	14050.2	14384.5
								SD	3295.55	3252.16	4698.5	4389.28
S6
Lungs 96h		Wild		KO
Worm burden	dsRNA	Luciferase	Venestatin	Luciferase	Venestatin
		33	26	14	15
		79	59	57	77
		55	32	51	67
		61	42	48	48
		82	23	54	61
		78	48	37	59
	Ave	64.6667	38.3333	43.5	54.5
	SD	18.9385	13.866	16.0094	21.5754
Lungs 144h		Wild		KO
Worm burden	dsRNA	Luciferase	Venestatin	Luciferase	Venestatin
		1	2	2	10
		2	1	10	1
		10	4	3	1
		4	5	10	3
		8	8	3	9
		1	1	8	2
	Ave	4.33333	3.5	6	4.33333
	SD	3.82971	2.73861	3.74166	4.08248

## Sheet: 5 Sv actin
B qPCR of actin in mouse skin after S. venezuelensis infecton
	Mouse	WT				RAGEKO
	Larvae	CR				KD
(Sv actin/mouse actin)	(h)after infection	24	48	24	48	24	48	24	48
Experiment1		1	0	3	1.2	1	0.11	2.31	0
			0.02	3.42	1.25		0.18	1.64	0.02
Experiment2		1	0.11	2.2	1.32	1	0.001	1.21	0.08
			0.2	2.85	1.2		0.06	1.36	0.11
Experiment3		1	0.18	1.13	0.89	1	0.21	1.17	0.23
			0.12	1.6	0.77		0.2	1.1	0.22
	Ave	1	0.105	2.36667	1.105	1	0.126833	1.465	0.11
	SD	0	0.0814248	0.881945	0.220794	0	0.0844758	0.456278	0.0975705

## Sheet: 6 Cytokines skin qPCR
qPCR of cytokines in mouse skin after S. venezuelensis infecton
TNFa	Mouse	WT			RAGEKO				COX	Mouse	WT			RAGEKO
	Larvae	No larvae	CR	KD	No larvae	CR	KD			Larvae	No larvae	CR	KD	No larvae	CR	KD
(HMGB1/GADPH)									(HMGB1/GADPH)
Experiment1		1	3.44	6.28	1.22	1.73	1.88		Experiment1		1	3.99	7.87	1.12	1.37	0.67
			3.11	5.57	1.73	1.57	1.55					4.26	9.86	1.29	1.88	1.34
Experiment2		1	4.55	14.39	1.55	2.33	3.58		Experiment2		1	6.89	16.78	1.41	0.87	1.11
			5.01	12.88	1.23	3.33	4.73					6.63	14.23	1.11	1.02	1.33
Experiment3		1	7.3	9.78	0.77	4.69	5.65		Experiment3		1	5.11	11.12	0.57	2.32	1.98
			7.19	8.64	0.56	4.14	4.65					5.34	12.5	0.98	1.94	1.95
	Ave	1	5.1	9.59	1.17667	2.965	3.67333			Ave	1	5.37	12.06	1.08	1.56667	1.39667
	SD	0	1.80191	3.51907	0.446303	1.29336	1.65595			SD	0	1.19189	3.17681	0.291753	0.570602	0.502858
IL13	Mouse	WT			RAGEKO				IL4	Mouse	WT			RAGEKO
	Larvae	No larvae	CR	KD	No larvae	CR	KD			Larvae	No larvae	CR	KD	No larvae	CR	KD
(HMGB1/GADPH)									(HMGB1/GADPH)
Experiment1		1	1.08	0.88	1.21	0.72	0.45		Experiment1		1	1.11	1.25	1.01	1.21	0.89
			0.98	1.14	0.65	0.93	1.13					0.77	1.14	0.89	0.78	0.92
Experiment2		1	0.87	1.27	1.24	1.44	1.11		Experiment2		1	1.35	1.15	1.13	1.31	1.22
			1.3	1.44	0.96	1.73	0.93					0.88	0.78	0.95	1.4	1.88
Experiment3		1	0.5	0.67	1.91	0.99	1.87		Experiment3		1	1.46	1.71	1.2	1.53	2.1
			0.73	0.7	1.58	1.37	2.05					1.51	1.62	1.18	1.73	1.75
	Ave	1	0.91	1.01667	1.25833	1.19667	1.25667			Ave	1	1.18	1.275	1.06	1.32667	1.46
	SD	0	0.278568	0.31551	0.444946	0.378083	0.600089			SD	0	0.30958	0.342856	0.128374	0.323151	0.518498
IL5	Mouse	WT			RAGEKO				IFNg	Mouse	WT			RAGEKO
	Larvae	No larvae	CR	KD	No larvae	CR	KD			Larvae	No larvae	CR	KD	No larvae	CR	KD
(HMGB1/GADPH)									(HMGB1/GADPH)
Experiment1		1	1.31	1.15	1.11	0.61	0.79		Experiment1		1	1.51	2.15	0.89	1.51	0.91
			1.77	2.12	0.69	1.78	1.42					1.17	1.12	0.99	1.28	1.63
Experiment2		1	2.35	1.05	1.34	1.11	1.56		Experiment2		1	0.59	0.46	1.17	0.78	1.36
			1.96	1.78	0.85	1.34	1.79					1.48	1.58	1.55	0.88	1.55
Experiment3		1	0.78	1.05	0.73	2.59	1.26		Experiment3		1	2.37	0.66	1.11	2.16	1.83
			0.59	1.35	1.29	1.73	1.61					1.79	1.53	1.35	1.88	2.23
	Ave	1	1.46	1.41667	1.00167	1.52667	1.405			Ave	1	1.485	1.25	1.17667	1.415	1.585
	SD	0	0.689928	0.440712	0.284001	0.676008	0.350357			SD	0	0.59618	0.630302	0.241219	0.545518	0.443971

## Sheet: 7 adhesion skin qPCR
qPCR of adhesion molecules in mouse skin after S. venezuelensis infecton
VCAM1	Mouse	WT			RAGEKO				ICAM1	Mouse	WT			RAGEKO				Eselectin	Mouse	WT			RAGEKO
	Larvae	No larvae	CR	KD	No larvae	CR	KD			Larvae	No larvae	CR	KD	No larvae	CR	KD			Larvae	No larvae	CR	KD	No larvae	CR	KD
(HMGB1/GADPH)									(HMGB1/GADPH)									(HMGB1/GADPH)
Experiment1		1	4.63	27.4	1.33	1.73	2.6		Experiment1		1	1.75	11.15	0.99	1.1	1.34		Experiment1		1	4.25	27.85	1.01	2.11	1.76
			7.3	22.8	0.5	1.22	1.89					1.32	10.09	0.88	1.2	1.93					2.58	15.43	1.21	1.1	2.55
Experiment2		1	2.25	14.39	2.1	2.33	1.55		Experiment2		1	3.55	16.78	1.88	3.12	2.11		Experiment2		1	1.88	11.35	0.88	1.23	1.33
			3.34	19.54	1	4.33	1.24					6.11	12.63	1.21	4.21	5.28					1.58	15.21	0.81	2.02	1.59
Experiment3		1	5.15	9.78	1.06	2.14	6.58		Experiment3		1	4.87	9.11	1.32	2.52	0.99		Experiment3		1	3.24	9.88	1.32	1.54	0.96
			4.66	6.95	1.43	2.27	3.95					2.01	5.57	1.37	1.94	1.56					2.67	12.23	1.26	1.03	1.33
	Ave	1	4.555	16.81	1.23667	2.33667	2.96833			Ave	1	3.26833	10.8883	1.275	2.34833	2.20167			Ave	1	2.7	15.325	1.08167	1.505	1.58667
	SD	0	1.71435	7.84829	0.533167	1.06128	2.0152			SD	0	1.91857	3.73893	0.351724	1.19453	1.56081			SD	0	0.962933	6.51042	0.211983	0.468562	0.544524

## Sheet: 8 cell count
Histopathological examination of S. venezuelensis infection mice
Skin cells	WT		RAGEKO
Laevae	CR	KD	CR	KD
Mouse1	6	14	9	6
	9	24	4	5
	10	16	6	4
	14	28	3	12
	10	22	11	8
	6	10	4	8
Mouse2	13	14	6	9
	12	18	10	10
	9	23	10	11
	7	21	8	12
	7	13	11	7
	10	20	9	10
ave	9.41667	18.5833	7.58333	8.5
Sd	2.53174	5.09016	2.75252	2.53311

## Sheet: 9 Immune cell count
Immunohistological examination of S. venezuelensis infection mice
Skin cells	F4/80		MPO		CD3
Laevae	CR	KD	CR	KD	CR	KD
Mouse1	1	7	1	2	0	0
	3	4	2	3	0	0
	1	4	1	4	0	0
	1	2	1	3	0	0
	1	8	1	4	0	0
	4	10	2	2	0	0
Mouse2	0	5	0	6	0	0
	1	5	1	4	0	0
	2	8	0	3	0	0
	2	7	2	3	0	0
	4	5	1	2	0	0
	1	3	2	5	0	0
ave	1.75	5.66667	1.16667	3.41667	0	0
Sd	1.23322	2.24846	0.687184	1.18732	0	0

## Sheet: S7 RAGE ligands skin qPCR
qPCR of RAGE ligands in mouse skin after S. venezuelensis infecton
HMGB1	Mouse	WT			S100B			S100A6			RAGE
	Larvae	No larvae	CR	KD	No larvae	CR	KD	No larvae	CR	KD	No larvae	CR	KD
(HMGB1/GADPH)					(S100B/GADPH)			(S100A6/GADPH)			(RAGE/GADPH)
Experiment1		1	4.75	3	1	6.6	6.41	1	28.79	14.35	1	0.88	1.25
			4.33	3.52		5.57	6.11		26.82	7.98		1.11	0.78
Experiment2		1	8.55	7.7	1	8.89	7.14	1	15.6	35.5	1	3.02	5.23
			11.2	8.99		11.98	9.88		18.4	27.8		3.77	3.83
Experiment3		1	5.85	7.19	1	6.5	16.67	1	7.8	16.78	1	2.11	2.11
			3.25	7.13		5.28	16.27		11.77	24.43		1.41	2.26
	Ave	1	6.32167	6.255	1	7.47	10.4133	1	18.1967	21.14	1	2.05	2.57667
	SD	0	2.99527	2.42006	0	2.54796	4.87834	0	8.27958	9.99689	0	1.14586	1.66836
